# Supplementary material for: Multi-omics approaches identify a key gene, PpTST1, for organic acid accumulation in peach
Source: Hortic Res. 2022 Feb 19;9:uhac026. doi: 10.1093/hr/uhac026 (PMC9171119; doi:10.1093/hr/uhac026)
Supplement: Web_Material_uhac026 [file web_material_uhac026.zip]

Archive with 2 entries (2 files):
- Figure S1-S6.docx
- Table S1-S9.docx
